# Supplementary material for: Geographical Variability in CYP1B1 Mutations in Primary Congenital Glaucoma
Source: J Clin Med. 2022 Apr 6;11(7):2048. doi: 10.3390/jcm11072048 (PMC8999900; doi:10.3390/jcm11072048)
Supplement: Supplementary file 1 [file jcm-11-02048-s001.zip]

Archive with 1 entries (1 files):
- jcm-1600171-supplementary.xlsx
