# Supplementary material for: Geographical Variability in CYP1B1 Mutations in Primary Congenital Glaucoma
Source: J Clin Med. 2022 Apr 6;11(7):2048. doi: 10.3390/jcm11072048 (PMC8999900; doi:10.3390/jcm11072048)
Supplement: Supplementary file 1 [file jcm-11-02048-s001.zip › jcm-1600171-supplementary.xlsx]

## Sheet: Table S1 Search Terms
Search terms and combinations	Results	2012-2021
primary congenital glaucoma AND mutation NOT (Review[ptyp])	231	117
Primary congenital glaucoma AND review	197	113
primary congenital glaucoma AND CYP1B1 AND mutation NOT (Review[ptyp])	171	79
primary congenital glaucoma AND CYP1B1 AND screen NOT (Review[ptyp])	89	42
primary congenital glaucoma AND CYP1B1 AND consanguinity NOT (Review[ptyp])	43	23
primary congenital glaucoma AND CYP1B1 AND metabolism NOT (Review[ptyp])	54	22
primary congenital glaucoma AND P450 NOT (Review[ptyp])	45	19
primary congenital glaucoma AND CYP1B1 AND surgery NOT (Review[ptyp])	24	18
primary congenital glaucoma AND mutation AND developmental NOT (Review[ptyp])	28	15
primary congenital glaucoma AND CYP1B1 AND treatment NOT (Review[ptyp])	19	15
primary congenital glaucoma AND CYP1B1 AND ethnicity NOT (Review[ptyp])	48	14
primary congenital glaucoma AND CYP1B1 AND inbreeding NOT (Review[ptyp])	26	12
primary congenital glaucoma AND CYP1B1 AND demographic NOT (Review[ptyp])	15	8
primary congenital glaucoma AND CYP1B1 AND animal NOT (Review[ptyp])	12	7
primary congenital glaucoma AND CYP1B1 AND mice NOT (Review[ptyp])	9	4
primary congenital glaucoma AND CYP1B1 AND drugs NOT (Review[ptyp])	1	0

## Sheet: TableS2Findings of the articles
Paper	Age Group	Type of paper	Biological Sex	Country/Ethnicity	Mutation	subject	Unique points
Haddad, A.; Ait Boujmia, O.K.; El Maaloum, L.; Dehbi, H. Meta-analysis of CYP1B1 gene mutations in primary congenital glaucoma patients. Eur J Ophthalmol 2021, 31, 2796-2807, doi:10.1177/11206721211016308.	Not mentioned	Meta analysis	found no significant difference	Asia, Europan, Hungarian, America, Africa; Iran, Portugal, Saudi Arabia, Brazil and Vietnam	CYP1B1 182 G>A (p.Gly61Glu)	human	Autosomal recessive, more common where consanguineous relationships are common, no significance in sex ratio and bilaterality in majority of patients,
Badawi, A.H.; Al-Muhaylib, A.A.; Al Owaifeer, A.M.; Al-Essa, R.S.; Al-Shahwan, S.A. Primary congenital glaucoma: An updated review. Saudi J Ophthalmol 2019, 33, 382-388, doi:10.1016/j.sjopt.2019.10.002.	before age 3yrs	review article	The incidence of PCG showed a slight male predominance in both Western and Asian countries, accounting for 65% of the cases.	Saudia Arabia	CYP1B1, LTBP2	human	South Saudi Arabia has a higher prevlance of PCG than the eastern province. Presentation is usually 3-4 months.
Alsaif, H.S., Khan, A.O., Patel, N. et al. Congenital glaucoma and CYP1B1: an old story revisited. Hum Genet 138, 1043–1049 (2019). https://doi.org/10.1007/s00439-018-1878-z	birth or early infancy	original investigation	Not mentioned	Saudia Arabia	CYP1B1	human	80% of mutations in this population is in CYP1B1 both familial and sporadic
Abu-Amero KK, Edward DP. Primary Congenital Glaucoma. 2004 Sep 30 [Updated 2017 Aug 17]. In: Adam MP, Ardinger HH, Pagon RA, et al., editors. GeneReviews® [Internet]. Seattle (WA): University of Washington, Seattle; 1993-2021. Available from: https://www.ncbi.nlm.nih.gov/books/NBK1135/	Before age 1 year	Genereview text	Not mentioned	No particular region	CYP1B1, LTBP2,TEK	human	Prevalnce data summerized inTable 1
Li, Fei, et al. “Potential Role of CYP1B1 in the Development and Treatment of Metabolic Diseases.” Li, F.; Zhu, W.; Gonzalez, F.J. Potential role of CYP1B1 in the development and treatment of metabolic diseases. Pharmacol Ther 2017, 178, 18-30, doi:10.1016/j.pharmthera.2017.03.007.	Not mentioned	Author original manuscript	Not mentioned	No particular region	CYP1B1	mice	Plays a role in metabolism of Fas, melatonin, vitamin, steroid.
Lewis, C.J.; Hedberg-Buenz, A.; DeLuca, A.P.; Stone, E.M.; Alward, W.L.M.; Fingert, J.H. Primary congenital and developmental glaucomas. Hum Mol Genet 2017, 26, R28-R36, doi:10.1093/hmg/ddx205.	Not mentioned	Literature reivew	Not mentioned	Globally, but emphazied on more common geographic areas	CYP1B1, TEK, LTBP2	human	Mutations in CYP1B1 most common cause of PCG. Summary of top mutations presented
Chen, X.; Chen, Y.; Fan, B.J.; Xia, M.; Wang, L.; Sun, X. Screening of the LTBP2 gene in 214 Chinese sporadic CYP1B1-negative patients with primary congenital glaucoma. Mol Vis 2016, 22, 528-535.	less than 3 years old	Retrospective case-control study	Not mentioned	Chinese patients	LTBP2 with CYP1B1 negative mutation	human	Two important mutations in CYP1B1 (A33F and R39*0H)
Tamcelik, N.; Atalay, E.; Bolukbasi, S.; Capar, O.; Ozkok, A. Demographic features of subjects with congenital glaucoma. Indian J Ophthalmol 2014, 62, 565-569, doi:10.4103/0301-4738.126988.	day of delivery to 3 years of age	Retrospective case-control study	(57.2%) males > females (42.8%)	Istanbul, Turkey	CYP1B1 and its gene variants	human	shows that maternal age doesn't play a role
Badeeb, O.M.; Micheal, S.; Koenekoop, R.K.; den Hollander, A.I.; Hedrawi, M.T. CYP1B1 mutations in patients with primary congenital glaucoma from Saudi Arabia. BMC Med Genet 2014, 15, 109, doi:10.1186/s12881-014-0109-2.	onset at birth	Retrospective case-control study	Male	Saudi Arabia - western region	CYP1B1	human	Consanguinity was found in 27/34 (79.4%) of cases.More males (61.8%) were affected than females (38.2%). P.Glu229Lys is a newly discovered mutation in our PCG patients.
Grønskov K, Redó-Riveiro A, Sandfeld L, Zibrandtsen N, Harris P, Bach-Holm D, Tümer Z. CYP1B1 Mutations in Individuals With Primary Congenital Glaucoma and Residing in Denmark. J Glaucoma. 2016 Dec;25(12):926-930. doi: 10.1097/IJG.0000000000000581. PMID: 27820421.	Not mentioned	brief report	Not mentioned	Denmark	CYP1B1	human	A total of 12 CYP1B1mutations were identified.
de Melo, M.B.; Mandal, A.K.; Tavares, I.M.; Ali, M.H.; Kabra, M.; de Vasconcellos, J.P.; Senthil, S.; Sallum, J.M.; Kaur, I.; Betinjane, A.J.; et al. Genotype-Phenotype Correlations in CYP1B1-Associated Primary Congenital Glaucoma Patients Representing Two Large Cohorts from India and Brazil. PLoS One 2015, 10, e0127147, doi:10.1371/journal.pone.0127147.	1-3yrs of age	Experimental - recruited controls vs diseased	Not mentioned	India and brazil	CYP1B1	human	Mutation spectrum was the same between Indian and Brazilian populations, few (6) were infrequent.
Jemmeih S, Malik S, Okashah S, Zayed H. Genetic Epidemiology of Primary Congenital Glaucoma in the 22 Arab Countries: A Systematic Review. Ophthalmic Epidemiol. 2021 Feb 28:1-12. doi: 10.1080/09286586.2021.1883676. Epub ahead of print. PMID: 33641569.	Not mentioned	review article	Not mentioned	Arab countries	CYP1B1 and its gene variants	human	69/77 varients were in CYP1B1
Sarfarazi, M. Targeted Screening for Predominant CYP1B1 Mutations in Primary Congenital Glaucoma. J Ophthalmic Vis Res 2018, 13, 373-375, doi:10.4103/jovr.jovr_232_18.	Newborns+	Editorial	Not mentioned	Introduced Asian and Caucasian	CYP1B1 and its gene variants	human	Summarizes the current mutations in CYP1B1, majority are substitution mutations
Berraho A, Serrou A, Fritez N, El Annas A, Bencherifa F, Gaboun F, Hilal L. Genotype-phenotype correlation in Moroccan patients with primary congenital glaucoma. J Glaucoma. 2015 Apr-May;24(4):297-305. doi: 10.1097/IJG.0b013e31829f99b7. PMID: 25826643.	Not mentioned	Cohort report	Not mentioned	Morocco	CYP1B1	human	Results showed that the worst phenotype and prognosis were observed in the double null CYP1B1 allele carriers followed by the nondouble null but other CYP1B1 mutations.
Yang Y, Zhang L, Li S, Zhu X, Sundaresan P. Candidate Gene Analysis Identifies Mutations in CYP1B1 and LTBP2 in Indian Families with Primary Congenital Glaucoma. Genet Test Mol Biomarkers. 2017 Apr;21(4):252-258. doi: 10.1089/gtmb.2016.0203. Epub 2017 Feb 27. PMID: 28384041.	Not mentioned	Investigative/experimental	Not mentioned	Indian	CYP1B1, LTBP2	human	LTBP2 and CYP1B1 role and mutation in indian families - most studies haven't looked at this population yet. Fairly small study with 8 families.
Suh W, Kee C. A clinical and molecular genetics study of primary congenital glaucoma in South Korea. Br J Ophthalmol. 2012 Nov;96(11):1372-7. doi: 10.1136/bjophthalmol-2012-301517. Epub 2012 Sep 1. PMID: 22942166.	Not mentioned	Comparative study	Not mentioned	South Korean	CYP1B1, MYOC	human	85 South koreans family members - investigated role of MYOC and CYP1B1 via PCR sequencing.
Lim, S.H.; Tran-Viet, K.N.; Yanovitch, T.L.; Freedman, S.F.; Klemm, T.; Call, W.; Powell, C.; Ravichandran, A.; Metlapally, R.; Nading, E.B.; et al. CYP1B1, MYOC, and LTBP2 mutations in primary congenital glaucoma patients in the United States. Am J Ophthalmol 2013, 155, 508-517 e505, doi:10.1016/j.ajo.2012.09.012.	Not mentioned	Retrospective case-control study	Male	US	CYP1B1, LTBP2, MYOC	human	7/47 families have CYP1B1 mutations, 5 novel combinations
Hadrami, M.; Bonnet, C.; Zeitz, C.; Veten, F.; Biya, M.; Hamed, C.T.; Condroyer, C.; Wang, P.; Sidi, M.M.; Cheikh, S.; et al. Mutation profile of glaucoma candidate genes in Mauritanian families with primary congenital glaucoma. Mol Vis 2019, 25, 373-381.	School-aged kids who went to blind school	Retrospective case-control study	Not mentioned	Mauritanian families	CYP1B1, MYOC, WDR36, NTF4	human	Mutation in CYP1B1 was present in 1/4 ethnic groups (ethnicity variation)
Song, N.; Leng, L.; Yang, X.J.; Zhang, Y.Q.; Tang, C.; Chen, W.S.; Zhu, W.; Yang, X. Compound heterozygous mutations in CYP1B1 gene leads to severe primary congenital glaucoma phenotype. Int J Ophthalmol 2019, 12, 909-914, doi:10.18240/ijo.2019.06.05.	Not mentioned	Retrospective case-control study	Male	Chinese Han population	CYP1B1	human	Two mutations alter protein structure significantly, even surgery does not correct it
Forestieri NE, Desrosiers TA, Freedman SF, Aylsworth AS, Voltzke K, Olshan AF, Meyer RE; National Birth Defects Prevention Study. Risk factors for primary congenital glaucoma in the National Birth Defects Prevention Study. Am J Med Genet A. 2019 Sep;179(9):1846-1856. doi: 10.1002/ajmg.a.61296. Epub 2019 Jul 16. PMID: 31313509.	Birth years 2000-2011 = infants	population-based case-control study	Not mentioned	United States	PCG variants	human	Significant associations with low term birth weight, non-Hispanic black maternal race/ethnicity, material history of seizures and maternal history of STD.
